# Supplementary material for: Finding the undiscovered roles of genes: an approach using mutual ranking of coexpressed genes and promoter architecture-case study: dual roles of thaumatin like proteins in biotic and abiotic stresses
Source: Springerplus. 2012 Oct 5;1:30. doi: 10.1186/2193-1801-1-30 (PMC3725900; doi:10.1186/2193-1801-1-30)
Supplement: Supplementary file 2 — Additional file 2: Domain analysis of TLPs and OLPs homologs result. (XLSX 10 KB) [file 40064_2012_20_MOESM2_ESM.xlsx]

## Sheet: domain result
Additional file 2. Domain analysis of TLPs and OLPs homologs result
TLP/OLP homolog	Start	End	Note 1	Accession	Score	E-value	Domain	Note 2	Predicted from database	Note 3	<a href=http
AT1G11650	272	288	4Fe-4S iron sulfur cluster binding proteins, NifH/frxC family	PF00142	-1.6	0.41	Fer4_NifH	Predicted by CLC Genomics Workbench version 3.6.5	100 most common domains	Predicted from a fragment model	Link to PFAM
AT1G11650	64	135	RNA recognition motif. (a.k.a. RRM, RBD, or RNP domain)	PF00076	184	8.2e-54	RRM_1	Predicted by CLC Genomics Workbench version 3.6.5	100 most common domains	Predicted from a fragment model	Link to PFAM
AT1G11650	157	229	RNA recognition motif. (a.k.a. RRM, RBD, or RNP domain)	PF00076	184	8.2e-54	RRM_1	Predicted by CLC Genomics Workbench version 3.6.5	100 most common domains	Predicted from a fragment model	Link to PFAM
AT1G11650	263	328	RNA recognition motif. (a.k.a. RRM, RBD, or RNP domain)	PF00076	184	8.2e-54	RRM_1	Predicted by CLC Genomics Workbench version 3.6.5	100 most common domains	Predicted from a fragment model	Link to PFAM
AT1G11650	64	135	RNA recognition motif. (a.k.a. RRM, RBD, or RNP domain)	PF00076	189.8	1.4e-55	RRM_1	Predicted by CLC Genomics Workbench version 3.6.5	100 most common domains	Predicted from a full length model	Link to PFAM
AT1G11650	157	229	RNA recognition motif. (a.k.a. RRM, RBD, or RNP domain)	PF00076	189.8	1.4e-55	RRM_1	Predicted by CLC Genomics Workbench version 3.6.5	100 most common domains	Predicted from a full length model	Link to PFAM
AT1G11650	263	328	RNA recognition motif. (a.k.a. RRM, RBD, or RNP domain)	PF00076	189.8	1.4e-55	RRM_1	Predicted by CLC Genomics Workbench version 3.6.5	100 most common domains	Predicted from a full length model	Link to PFAM
AT1G75030	217	246	picornavirus capsid protein	PF00073	-0.4	0.52	Rhv	Predicted by CLC Genomics Workbench version 3.6.5	100 most common domains	Predicted from a fragment model	Link to PFAM
AT1G75800	106	115	DEAD/DEAH box helicase	PF00270	-2.1	0.94	DEAD	Predicted by CLC Genomics Workbench version 3.6.5	100 most common domains	Predicted from a fragment model	Link to PFAM
AT1G75800	38	54	NADH-Ubiquinone/plastoquinone (complex I), various chains	PF00361	-2	0.67	Oxidored_q1	Predicted by CLC Genomics Workbench version 3.6.5	100 most common domains	Predicted from a fragment model	Link to PFAM
AT1G75800	221	252	picornavirus capsid protein	PF00073	-0.3	0.49	Rhv	Predicted by CLC Genomics Workbench version 3.6.5	100 most common domains	Predicted from a fragment model	Link to PFAM
AT5G02140	165	176	Acetyltransferase (GNAT) family	PF00583	0.6	0.28	Acetyltransf_1	Predicted by CLC Genomics Workbench version 3.6.5	100 most common domains	Predicted from a fragment model	Link to PFAM
AT5G02140	253	273	Histidine kinase-, DNA gyrase B-, and HSP90-like ATPase	PF02518	-0.9	0.72	HATPase_c	Predicted by CLC Genomics Workbench version 3.6.5	100 most common domains	Predicted from a fragment model	Link to PFAM
Os01g0839900	60	102	FAD dependent oxidoreductase	PF01266	-2.4	0.77	DAO	Predicted by CLC Genomics Workbench version 3.6.5	100 most common domains	Predicted from a fragment model	Link to PFAM
Os01g0839900	214	220	Zinc knuckle	PF00098	2.6	0.39	zf-CCHC	Predicted by CLC Genomics Workbench version 3.6.5	100 most common domains	Predicted from a fragment model	Link to PFAM
Os01g0839900	203	220	Zinc knuckle	PF00098	-7.3	0.42	zf-CCHC	Predicted by CLC Genomics Workbench version 3.6.5	100 most common domains	Predicted from a full length model	Link to PFAM
