# Supplementary material for: Finding the undiscovered roles of genes: an approach using mutual ranking of coexpressed genes and promoter architecture-case study: dual roles of thaumatin like proteins in biotic and abiotic stresses
Source: Springerplus. 2012 Oct 5;1:30. doi: 10.1186/2193-1801-1-30 (PMC3725900; doi:10.1186/2193-1801-1-30)
Supplement: Supplementary file 3 — Additional file 3: Prosite analysis of TLP and OLP homologs. (XLSX 10 KB) [file 40064_2012_20_MOESM3_ESM.xlsx]

## Sheet: Sheet1
Additional file 3. Prosite analysis of TLP and OLP homologs
Sequence	Function	TLP/OLP	PS00008 MYRISTYL N-myristoylation site	PS00004 CAMP_PHOSPHO_SITE cAMP- and cGMP-dependent protein kinase phosphorylation site	PS00005 PKC_PHOSPHO_SITE Protein kinase C phosphorylation site	PS50322 GLN_RICH Glutamine-rich region profile	PS50102 RRM Eukaryotic RNA Recognition Motif (RRM) profile	PS51367 THAUMATIN_2 Thaumatin family profile	,PS00316 THAUMATIN_1 Thaumatin family signatur	,PS00007 TYR_PHOSPHO_SITE Tyrosine kinase phosphorylation site	PS00006 CK2_PHOSPHO_SITE Casein kinase II phosphorylation site	PS00001 ASN_GLYCOSYLATION N-glycosylation site	,PS50099 PRO_RICH Proline-rich region profile	PS00009 AMIDATION Amidation site	,PS51257 PROKAR_LIPOPROTEIN Prokaryotic membrane lipoprotein lipid attachment site profil
AT2G28790	salt and fungi resistance	OLP	1	0	5	0	0	1	0	0	5	0	0	0	0
AT1G18250	salt and fungi resistance	TLP	5	0	3	0	0	1	1	0	2	0	0	1	0
Os04g0689900	salt and fungi resistance	TLP	7	0	7	0	0	1	0	0	6	2	0	0	0
AT1G75030	salt and fungi resistance	TLP	9	0	1	0	0	1	1	0	4	0	0	0	0
AT4G36010	salt and fungi resistance	TLP	8	0	4	0	0	1	0	0	5	1	0	0	0
AT1G77700	salt and fungi resistance	TLP	4	0	10	0	0	1	0	0	8	4	0	0	0
AT5G40020	salt and fungi resistance	TLP	1	1	3	0	0	1	0	0	5	0	0	0	1
AT4G38660	salt and fungi resistance	TLP	17	1	7	0	0	1	0	0	5	1	0	0	0
AT1G11650	salt and fungi resistance	OLP	10	0	9	1	3	0	0	1	7	2	1	1	0
Os10g0412700	salt and fungi resistance	TLP	9	1	3	0	0	1	0	0	3	2	0	0	0
AT5G02140	salt and fungi resistance	TLP	11	0	4	0	0	1	1	0	6	0	0	0	0
AT1G75800	salt and fungi resistance	OLP	11	0	2	0	0	1	1	0	8	3	0	0	0
AT1G73620	salt and fungi resistance	TLP	5	0	6	0	0	1	1	0	2	0	0	0	0
Os01g0839900	salt resistance	OLP	7	0	6	0	0	1	0	0	4	1	0	0	1
